# Supplementary material for: Is Heightened-Shoaling a Good Candidate for Positive Emotional Behavior in Zebrafish?
Source: Animals (Basel). 2018 Aug 24;8(9):152. doi: 10.3390/ani8090152 (PMC6162706; doi:10.3390/ani8090152)
Supplement: Supplementary file 1 [file animals-08-00152-s001.zip]

Archive with 3 entries (3 files):
- baseline.mp4
- prefeed.mp4
- shoaling.mp4
